# Supplementary material for: Gnetin C Intercepts MTA1-Associated Neoplastic Progression in Prostate Cancer
Source: Cancers (Basel). 2022 Dec 8;14(24):6038. doi: 10.3390/cancers14246038 (PMC9775406; doi:10.3390/cancers14246038)
Supplement: Supplementary file 1 [file cancers-14-06038-s001.zip]

Archive with 1 entries (1 files):
- cancers-1998561-supplementary.pdf
